# Supplementary material for: Transdermal Electrical Neuromodulation for Anxiety and Sleep Problems in High-Functioning Autism Spectrum Disorder: Feasibility and Preliminary Findings
Source: J Pers Med. 2021 Dec 6;11(12):1307. doi: 10.3390/jpm11121307 (PMC8704341; doi:10.3390/jpm11121307)
Supplement: Supplementary file 1 [file jpm-11-01307-s001.zip]

Archive with 2 entries (2 files):
- Supplemental Figure S1.pdf
- Supplemental Table S1.pdf
